# Supplementary material for: Exponential increase in mortality with age is a generic property of a simple model system of damage accumulation and death
Source: PLoS One. 2020 Jun 4;15(6):e0233384. doi: 10.1371/journal.pone.0233384 (PMC7272078; doi:10.1371/journal.pone.0233384)
Supplement: S1 File — (ZIP) [file pone.0233384.s002.zip › dataForFigure6.csv]

Sex	BirthYear	T
K	1885	75.7645448323066
M	1885	89.3196440793977
K	1885	92.2436687200548
K	1885	80.2600958247776
K	1885	70.6885694729637
K	1885	78.4476386036961
K	1885	75.4770704996578
K	1885	93.3278576317591
K	1885	75.4688569472964
M	1885	83.8740588637919
K	1885	81.0513347022587
K	1885	89.7467488021903
K	1885	83.0800821355236
M	1885	84.2354551676934
K	1885	86.7926078028747
M	1885	80.4462696783025
K	1885	85.6947296372348
M	1885	88.9281314168378
K	1885	79.4880219028063
M	1885	67.9616700889802
M	1885	73.3607118412046
K	1885	80.7227926078029
K	1885	75.8466803559206
K	1885	69.3004791238878
K	1885	65.5523613963039
M	1885	80.5667351129363
K	1885	71.9753593429158
K	1885	84.8514715947981
M	1885	70.7186858316222
K	1885	78.9623545516769
M	1885	93.5633127994524
K	1885	95.9561943874059
M	1885	67.1759069130732
K	1885	99.4277891854894
M	1885	86.5872689938398
M	1885	76.6406570841889
K	1885	81.2156057494867
M	1885	70.9185489390828
K	1885	70.5516769336071
K	1885	80.1341546885695
M	1885	70.2477754962354
K	1885	68.2819986310746
M	1885	74.0150581793292
M	1885	83.1074606433949
K	1885	91.5592060232717
M	1885	86.8583162217659
K	1885	83.8193018480493
M	1885	77.1498973305955
M	1885	76.9144421629021
K	1885	82.798083504449
M	1885	89.6755646817249
K	1885	71.9945242984257
K	1885	67.7891854893908
M	1885	87.937029431896
K	1885	71.7371663244353
K	1885	83.7809719370294
M	1885	79.1238877481177
M	1885	81.1115674195756
K	1885	75.0308008213552
M	1885	76.6762491444216
K	1885	76.3011635865845
K	1885	73.9356605065024
M	1885	68.3887748117728
K	1885	74.7953456536619
K	1885	96.1615331964408
M	1885	73.5441478439425
K	1885	74.735112936345
M	1885	74.5434633812457
K	1885	87.0937713894593
M	1885	70.9650924024641
K	1885	81.2101300479124
M	1885	88.2026009582478
M	1885	79.2087611225188
K	1885	71.5154004106776
M	1885	91.9753593429158
M	1885	83.6878850102669
M	1885	68.5667351129363
M	1885	88.2929500342231
M	1885	67.0800821355236
K	1885	82.2778918548939
M	1885	87.2881587953457
M	1885	78.2121834360027
K	1885	73.2265571526352
K	1885	85.2731006160164
K	1885	81.968514715948
K	1885	85.4702258726899
M	1885	80.4243668720055
K	1885	79.9342915811088
K	1885	89.5195071868583
M	1885	74.0506502395619
K	1885	65.5852156057495
M	1885	84.4490075290897
M	1885	84.684462696783
M	1885	66.9185489390828
K	1885	81.2813141683778
K	1885	91.9288158795346
M	1885	83.088295687885
M	1885	75.296372347707
K	1885	70.5215605749487
M	1885	80.5503080082135
K	1885	84.7173169062286
M	1885	80.5913757700205
M	1885	81.7357973990418
M	1885	73.0376454483231
M	1885	88.1615331964408
M	1885	70.590006844627
K	1885	71.4579055441478
M	1885	76.227241615332
K	1885	71.6550308008214
M	1885	81.2292950034223
M	1885	79.0581793292266
K	1885	87.6659822039699
K	1885	75.9917864476386
K	1885	87.2388774811773
M	1885	71.0636550308008
M	1885	81.6481861738535
M	1885	77.4948665297741
K	1885	79.9945242984257
M	1885	75.9397672826831
K	1885	85.5578370978782
M	1885	79.7399041752224
M	1885	76.1670088980151
M	1885	84.5639972621492
M	1885	78.6064339493498
M	1885	78.9568788501027
M	1885	90.0999315537303
K	1885	69.6892539356605
K	1885	82.3326488706365
K	1885	87.4715947980835
M	1885	86.1820670773443
M	1885	92.662559890486
M	1885	81.2073921971253
K	1885	83.7070499657769
M	1885	84.5448323066393
K	1885	72.5722108145106
M	1885	76.7173169062286
K	1885	82.8884325804244
M	1885	73.5715263518138
M	1885	86.1409993155373
M	1885	73.9219712525667
M	1885	77.0047912388775
K	1885	69.07871321013
M	1885	73.3552361396304
K	1885	85.284052019165
M	1885	67.1594798083504
K	1885	73.0759753593429
M	1885	72.6023271731691
M	1885	73.9657768651608
M	1885	85.0650239561944
K	1885	77.6454483230664
M	1885	69.0294318959617
K	1885	75.9069130732375
M	1885	65.2073921971253
K	1885	89.4729637234771
K	1885	79.7809719370294
M	1885	78.5982203969884
K	1885	71.7481177275838
K	1885	87.1786447638604
M	1885	71.0417522245038
K	1885	78.54893908282
M	1885	87.4469541409993
M	1885	82.7132101300479
M	1885	84.1396303901437
M	1885	74.839151266256
M	1885	78.7132101300479
K	1885	85.2950034223135
M	1885	73.5633127994524
M	1885	87.937029431896
M	1885	86.9924709103354
K	1885	88.9911019849418
M	1885	88.3586584531143
K	1885	79.1731690622861
M	1885	83.2772073921971
M	1885	77.3634496919918
K	1885	82.2067077344285
M	1885	71.9561943874059
K	1885	88.3969883641342
K	1885	81.0841889117043
M	1885	87.2854209445585
K	1885	81.8726899383984
M	1885	71.5975359342916
K	1885	77.1991786447639
M	1885	91.4907597535934
K	1885	92.0793976728268
K	1885	74.5023956194387
M	1885	69.3607118412046
K	1885	82.1683778234086
M	1885	86.17659137577
M	1885	76.5010266940452
M	1885	74.258726899384
K	1885	73.4893908281999
M	1885	87.8001368925394
K	1885	65.0732375085558
M	1885	73.886379192334
K	1885	87.1457905544148
M	1885	73.0184804928131
K	1885	92.9911019849418
M	1885	68.4845995893224
K	1885	74.2833675564682
M	1885	75.6358658453114
K	1885	67.7864476386037
M	1885	76.7638603696099
K	1885	79.6413415468857
M	1885	72.9034907597536
K	1885	79.5728952772074
M	1885	79.1485284052019
K	1885	75.4004106776181
M	1885	76.3997262149213
M	1885	68.5859000684463
K	1885	71.7125256673511
M	1885	77.5085557837098
K	1885	65.4455852156057
K	1885	89.1909650924025
K	1885	101.297741273101
M	1885	88.8788501026694
K	1885	82.6283367556468
K	1885	77.7056810403833
K	1885	73.1471594798084
M	1885	81.8781656399726
K	1885	72.1916495550992
K	1885	85.1635865845311
K	1885	78.9705681040383
M	1885	77.9082819986311
K	1885	91.7125256673511
M	1885	88.4572210814511
K	1885	69.0814510609172
K	1885	87.5674195756331
K	1885	85.0704996577687
M	1885	74.6009582477755
K	1885	87.8877481177276
K	1885	88.7583846680356
K	1885	91.2799452429843
K	1885	70.0506502395619
M	1885	72.5366187542779
K	1885	73.3935660506502
K	1885	73.2785763175907
K	1885	94.0232717316906
M	1885	73.9822039698836
K	1885	84.208076659822
M	1885	65.1526351813826
K	1885	89.2950034223135
K	1885	67.2662559890486
K	1885	70.8555783709788
K	1885	72.7775496235455
M	1885	79.813826146475
K	1885	81.0403832991102
M	1885	76.5420944558522
K	1885	71.4551676933607
M	1885	82.2669404517454
K	1885	87.6358658453114
K	1885	72.3805612594114
K	1885	88.621492128679
K	1885	79.6796714579055
M	1885	76.5065023956194
M	1885	87.2799452429843
M	1885	66.92128678987
K	1885	88.8542094455852
M	1885	76.8323066392882
K	1885	81.9028062970568
M	1885	78.4695414099932
M	1885	66.4476386036961
K	1885	85.6536618754278
M	1885	93.7467488021903
M	1885	84.0930869267625
M	1885	86.798083504449
M	1885	86.54893908282
K	1885	87.8439425051335
M	1885	77.4264202600958
K	1885	89.5578370978782
M	1885	80.1341546885695
K	1885	96.0684462696783
M	1885	88.4928131416838
M	1885	89.596167008898
K	1885	89.4674880219028
K	1885	81.7796030116359
K	1885	76.4188911704312
K	1885	75.4579055441478
K	1885	76.0547570157426
K	1885	84.6680355920602
K	1885	75.6221765913758
K	1885	82.6091718001369
K	1885	76.6981519507187
K	1885	75.7399041752224
K	1885	77.7577002053388
K	1885	73.2375085557837
M	1885	78.6036960985626
K	1885	87.7015742642026
M	1885	78.0342231348392
K	1885	75.5318275154004
M	1885	91.9644079397673
K	1885	98.6064339493498
M	1885	77.284052019165
M	1885	88.1560574948665
K	1885	95.1129363449692
M	1885	82.7679671457905
K	1885	81.9849418206708
K	1885	74.8199863107461
M	1885	88.7529089664613
M	1885	96.1396303901437
M	1885	81.1745379876797
M	1885	77.1991786447639
K	1885	71.4798083504449
M	1885	77.1882272416153
M	1885	76.0164271047228
M	1885	77.4264202600958
M	1885	77.2895277207392
K	1885	78.5188227241615
K	1885	91.2032854209446
K	1885	75.3100616016427
M	1885	78.3381245722108
M	1885	71.8740588637919
M	1885	85.4839151266256
M	1885	75.5373032169747
M	1885	77.492128678987
K	1885	80.9281314168378
K	1885	73.0704996577687
M	1885	71.0527036276523
M	1885	75.4715947980835
M	1885	75.937029431896
M	1885	84.8678986995209
K	1885	66.3436002737851
M	1885	78.1190965092403
K	1885	82.6146475017112
K	1885	78.1683778234086
K	1885	68.498288843258
M	1885	78.4558521560575
K	1885	72.9938398357289
M	1885	72.0985626283368
M	1885	77.9603011635866
M	1885	65.9739904175222
M	1885	66.7433264887064
M	1885	78.1984941820671
M	1885	76.9582477754962
M	1885	71.5838466803559
K	1885	80.7638603696099
M	1885	82.2039698836413
K	1885	82.7460643394935
M	1885	69.0349075975359
K	1885	84.8898015058179
M	1885	85.2210814510609
K	1885	85.5277207392197
K	1885	86.8199863107461
M	1885	80.7474332648871
K	1885	77.2101300479124
K	1885	89.1416837782341
K	1885	75.3401779603012
M	1885	88.8104038329911
K	1885	76.1013004791239
K	1885	85.6892539356605
K	1885	77.3716632443532
M	1885	77.9301848049281
M	1885	81.9247091033539
M	1885	87.3319644079398
M	1885	79.0088980150582
K	1885	78.4010951403149
M	1885	75.8603696098563
K	1885	79.9808350444901
K	1885	93.7440109514032
M	1885	72.3011635865845
K	1885	82.3025325119781
M	1885	70.0479123887748
K	1885	89.9548254620123
K	1885	76.829568788501
M	1885	82.7652292950034
K	1885	88.5503080082135
M	1885	81.0732375085558
K	1885	78.0999315537303
M	1885	71.2991101984942
K	1885	83.2470910335387
K	1885	78.2450376454483
M	1885	82.1218343600274
M	1885	79.6002737850787
K	1885	79.7535934291581
M	1885	71.2279260780287
K	1885	79.7946611909651
M	1885	80.9555099247091
K	1885	94.798083504449
K	1885	84.7446954140999
K	1885	76.0136892539357
K	1885	72.7967145790554
K	1885	73.264887063655
M	1885	75.8877481177276
K	1885	88.35318275154
M	1885	76.7638603696099
K	1885	79.1868583162218
M	1885	66.3901437371663
K	1885	92.8131416837782
K	1885	102.9787816564
M	1885	90.2505133470226
K	1885	72.7583846680356
M	1885	81.015742642026
M	1885	73.8535249828884
M	1885	91.8494182067077
M	1885	81.7604380561259
K	1885	79.4469541409993
K	1885	76.7720739219713
M	1885	85.5414099931554
K	1885	89.7494866529774
M	1885	82.7898699520876
M	1885	80.8542094455852
K	1885	83.2772073921971
M	1885	95.211498973306
M	1885	78.0862422997947
M	1885	85.6892539356605
K	1885	82.2943189596167
M	1885	77.7987679671458
K	1885	86.031485284052
M	1885	79.3292265571526
K	1885	67.6988364134155
M	1885	71.7262149212868
K	1885	77.782340862423
M	1885	65.4537987679671
K	1885	76.1533196440794
M	1885	78.5188227241615
M	1885	90.0999315537303
M	1885	72.8678986995209
K	1885	96.1505817932923
M	1885	74.0752908966461
K	1885	79.9452429842574
M	1885	79.233401779603
M	1885	80.5037645448323
K	1885	71.7809719370294
M	1885	81.9657768651608
K	1885	85.5770020533881
K	1885	84.0136892539357
K	1885	75.1731690622861
K	1885	73.2320328542095
K	1885	90.0889801505818
K	1885	79.0034223134839
M	1885	93.3305954825462
M	1885	88.1013004791239
M	1885	81.4428473648186
M	1885	76.0602327173169
M	1885	93.3388090349076
M	1885	83.4469541409993
K	1885	69.7686516084873
M	1885	84.0657084188912
M	1885	70.6447638603696
M	1885	72.6187542778919
K	1885	77.4537987679671
M	1885	85.9520876112252
K	1885	67.6878850102669
K	1885	75.4743326488706
M	1885	85.2758384668036
K	1885	74.507871321013
M	1885	67.1759069130732
K	1885	78.9185489390828
K	1885	65.3716632443532
K	1885	86.0342231348392
K	1885	88.2929500342231
M	1885	91.1649555099247
K	1885	74.299794661191
M	1885	89.5386721423682
M	1885	83.3045859000684
M	1885	66.4147843942505
K	1885	91.2169746748802
M	1885	88.662559890486
K	1885	70.4010951403149
K	1885	69.7166324435318
K	1885	70.7460643394935
M	1885	79.9863107460643
K	1885	73.9794661190965
M	1885	71.5400410677618
K	1885	68.7529089664613
K	1885	78.2258726899384
K	1885	86.2039698836413
K	1885	78.7926078028747
K	1885	81.0020533880903
K	1885	85.5030800821355
K	1885	73.6810403832991
M	1885	80.5694729637235
K	1885	82.507871321013
M	1885	67.5482546201232
K	1885	92.9637234770705
M	1885	67.0417522245038
M	1885	68.4544832306639
M	1885	65.7111567419576
M	1885	68.5694729637235
K	1885	74.3928815879535
K	1885	84.0492813141684
M	1885	65.5085557837098
M	1885	87.3429158110883
M	1885	100.254620123203
K	1885	72.0301163586584
K	1885	77.5112936344969
K	1885	75.917864476386
K	1885	80.6762491444216
K	1885	90.6228610540726
M	1885	75.8631074606434
M	1885	67.27446954141
M	1885	69.6947296372348
M	1885	79.7234770704997
M	1885	74.2861054072553
K	1885	92.0739219712526
M	1885	76.9062286105407
K	1885	71.3182751540041
M	1885	65.5468856947296
M	1885	80.435318275154
M	1885	69.2566735112936
M	1885	84.7830253251198
M	1885	76.0876112251882
M	1885	65.07871321013
K	1885	90.1190965092403
K	1885	80.829568788501
M	1885	68.3887748117728
K	1885	73.2320328542095
K	1885	89.1772758384668
K	1885	75.4524298425736
M	1885	84.2026009582478
M	1885	79.3730321697468
M	1885	73.3442847364819
M	1885	83.1649555099247
M	1885	72.9801505817933
K	1885	71.772758384668
M	1885	75.6249144421629
K	1885	75.4113620807666
M	1885	77.3305954825462
K	1885	80.848733744011
K	1885	72.9062286105407
M	1885	73.8151950718686
M	1885	69.9164955509925
K	1885	83.0061601642711
M	1885	74.6365503080082
M	1885	81.6071184120465
K	1885	83.0910335386721
K	1885	84.5968514715948
M	1885	86.6255989048597
K	1885	84.5667351129363
M	1885	82.2696783025325
M	1885	73.7713894592745
K	1885	83.8521560574949
K	1885	82.6967830253251
K	1885	80.9199178644764
K	1885	90.9815195071869
K	1885	95.9096509240246
K	1885	88.7802874743327
K	1885	85.242984257358
K	1885	79.3456536618754
M	1885	81.845311430527
K	1885	88.1971252566735
K	1885	76.4435318275154
M	1885	82.9514031485284
K	1885	81.5058179329227
M	1885	91.1156741957563
K	1885	86.1409993155373
M	1885	77.7029431895962
M	1885	78.1054072553046
M	1885	65.7741273100616
K	1885	87.7864476386037
M	1885	82.7953456536619
K	1885	82.3162217659138
M	1885	69.2375085557837
M	1885	69.1033538672142
K	1885	73.6591375770021
M	1885	91.2826830937714
M	1885	95.2388774811773
M	1885	75.4880219028063
K	1885	81.7111567419576
M	1885	66.8692676249144
M	1885	88.0793976728268
M	1885	82.3353867214237
M	1885	71.7344284736482
K	1885	76.0301163586584
M	1885	83.2224503764545
M	1885	68.7802874743327
K	1885	70.0342231348392
M	1885	73.3908281998631
K	1885	82.466803559206
K	1885	82.154688569473
K	1885	83.5099247091034
K	1885	89.9411362080767
K	1885	85.3223819301848
K	1885	87.9835728952772
K	1885	71.9014373716632
M	1885	79.1211498973306
K	1885	88.7310061601643
M	1885	65.0485968514716
K	1885	86.9596167008898
K	1885	85.0595482546201
M	1885	81.7084188911704
K	1885	90.4887063655031
M	1885	84.9062286105407
K	1885	75.3675564681725
M	1885	72.8815879534565
K	1885	68.2135523613963
M	1885	79.315537303217
M	1885	92.498288843258
M	1885	66.9897330595483
M	1885	71.3210130047912
K	1885	81.5934291581109
M	1885	80.6926762491444
M	1885	77.2758384668036
M	1885	79.9233401779603
K	1885	70.7049965776865
M	1885	77.7741273100616
K	1885	79.0691307323751
M	1885	75.8247775496235
K	1885	92.0109514031485
M	1885	79.5181382614648
M	1885	70.1984941820671
M	1885	77.1581108829569
M	1885	83.2032854209446
K	1885	67.6878850102669
M	1885	73.8151950718686
K	1885	84.4325804243669
K	1885	98.2368240930869
K	1885	73.1006160164271
K	1885	80.4572210814511
K	1885	80.6050650239562
K	1885	78.6694045174538
M	1885	79.5701574264203
M	1885	74.9596167008898
M	1885	86.4941820670773
K	1885	84.7994524298426
M	1885	79.2005475701574
M	1885	89.968514715948
K	1885	79.2416153319644
K	1885	71.2662559890486
M	1885	91.5838466803559
K	1885	71.9069130732375
K	1885	84.1971252566735
K	1885	86.113620807666
M	1885	84.7063655030801
K	1885	85.6673511293635
M	1885	82.9048596851472
M	1885	87.8110882956879
M	1885	89.5112936344969
K	1885	69.4565366187543
M	1885	82.6228610540726
K	1885	76.2710472279261
M	1885	77.7084188911704
K	1885	65.5523613963039
M	1885	71.9616700889802
M	1885	68.2792607802875
M	1885	89.7987679671458
K	1885	85.3579739904175
M	1885	65.9493497604381
K	1885	65.1006160164271
M	1885	87.0691307323751
K	1885	86.798083504449
M	1885	72.766598220397
K	1885	85.5824777549624
K	1885	89.3853524982888
M	1885	73.1937029431896
K	1885	80.8213552361396
M	1885	83.2635181382615
K	1885	85.3579739904175
K	1885	84.3750855578371
M	1885	82.0889801505818
M	1885	77.7166324435318
K	1885	68.3285420944559
M	1885	78.9705681040383
M	1885	70.7871321013005
K	1885	89.9110198494182
M	1885	89.574264202601
K	1885	66.6803559206023
M	1885	85.0841889117043
K	1885	78.3490759753593
K	1885	84.5667351129363
K	1885	78.9541409993155
M	1885	73.2156057494867
K	1885	76.1834360027378
K	1885	92.8678986995209
K	1885	84.3477070499658
K	1885	69.1170431211499
K	1885	89.1033538672142
K	1885	65.8754277891855
K	1885	94.6995208761122
M	1885	68.8323066392882
K	1885	78.1108829568789
M	1885	86.8473648186174
K	1885	88.2765229295003
M	1885	83.1676933607118
K	1885	92.5612594113621
M	1885	71.8466803559206
K	1885	83.4633812457221
M	1885	76.8815879534565
M	1885	86.9103353867214
K	1885	90.2368240930869
K	1885	93.1581108829569
K	1885	80.7720739219713
K	1885	71.4688569472964
M	1885	68.3969883641342
M	1885	89.6454483230664
M	1885	74.2313483915127
K	1885	86.4750171115674
M	1885	65.7357973990418
K	1885	82.7241615331964
K	1885	84.9472963723477
M	1885	69.0540725530459
M	1885	79.6550308008214
K	1885	73.6536618754278
M	1885	86.5872689938398
M	1885	85.8918548939083
K	1885	67.4223134839151
K	1885	81.9329226557153
K	1885	68.2409308692676
K	1885	101.702943189596
M	1885	74.2203969883641
K	1885	68.1067761806981
M	1885	85.3798767967146
K	1885	67.8439425051335
M	1885	67.958932238193
M	1885	74.8418891170431
M	1885	68.1697467488022
M	1885	79.1047227926078
M	1885	78.154688569473
M	1885	75.7399041752224
K	1885	72.2053388090349
M	1885	82.7515400410678
K	1885	85.1088295687885
M	1885	100.703627652293
K	1885	94.8117727583847
K	1885	89.2813141683778
M	1885	85.8206707734428
M	1885	84.1587953456537
M	1885	82.9267624914442
M	1885	82.6858316221766
M	1885	84.0383299110198
M	1885	79.1813826146475
M	1885	70.7707049965777
M	1885	68.0109514031485
M	1885	71.9644079397673
M	1885	94.3271731690623
K	1885	82.4859685147159
M	1885	65.1307323750856
K	1885	80.3504449007529
M	1885	78.1382614647502
K	1885	69.4537987679671
M	1885	77.5112936344969
M	1885	69.6646132785763
K	1885	74.7734428473648
M	1885	90.2970568104038
K	1885	89.5140314852841
K	1885	68.8021902806297
M	1885	76.413415468857
M	1885	81.160848733744
K	1885	94.4585900068446
K	1885	93.9000684462697
K	1885	79.5290896646133
K	1885	73.2183436002738
K	1885	72.9801505817933
K	1885	97.8617385352498
M	1885	76.2984257357974
M	1885	77.0349075975359
M	1885	89.2457221081451
M	1885	74.9295003422313
M	1885	70.2094455852156
M	1885	87.3839835728953
M	1885	66.0698151950719
K	1885	88.1232032854209
M	1885	81.5605749486653
K	1885	81.8754277891855
M	1885	78.2559890485968
K	1885	79.5537303216975
M	1885	92.227241615332
M	1885	72.9253935660506
M	1885	75.4962354551677
M	1885	83.2525667351129
K	1885	97.0266940451745
M	1885	73.7056810403833
M	1885	68.6187542778919
M	1885	71.129363449692
K	1885	88.5886379192334
M	1885	72.9007529089665
K	1885	94.6858316221766
K	1885	95.2525667351129
M	1885	75.4086242299795
M	1885	74.839151266256
K	1885	91.0937713894593
K	1885	76.2518822724162
M	1885	85.0540725530459
M	1885	73.0485968514716
M	1885	70.9486652977413
M	1885	82.9787816563997
M	1885	80.9719370294319
M	1885	70.8993839835729
M	1885	70.0232717316906
K	1885	83.4469541409993
M	1885	66.3928815879535
K	1885	83.4633812457221
K	1885	78.9103353867214
K	1885	75.6303901437372
M	1885	68.5968514715948
M	1885	73.3114305270363
K	1885	68.8432580424367
M	1885	89.4702258726899
K	1885	94.1190965092403
M	1885	82.7789185489391
K	1885	75.2772073921971
M	1885	68.8898015058179
K	1885	68.0711841204654
M	1885	70.362765229295
M	1885	76.331279945243
K	1885	73.5687885010267
M	1885	79.2416153319644
M	1885	79.5564681724846
M	1885	76.5913757700205
M	1885	70.1437371663244
M	1885	84.1806981519507
M	1885	80.5503080082135
M	1885	72.1286789869952
K	1885	76.9965776865161
M	1885	84.3093771389459
K	1885	78.9924709103354
M	1885	94.5544147843943
M	1885	79.2826830937714
K	1885	69.4537987679671
M	1885	70.0013689253936
K	1885	83.1759069130732
M	1885	80.2847364818617
M	1885	81.2867898699521
M	1885	80.0219028062971
M	1885	89.2566735112936
M	1885	81.9548254620123
M	1885	76.0958247775496
M	1885	70.3490759753593
K	1885	77.2183436002738
M	1885	85.5441478439425
M	1885	87.2717316906229
M	1885	92.413415468857
M	1885	84.3011635865845
M	1885	79.1321013004791
K	1885	88.5119780971937
M	1885	77.4483230663929
K	1885	71.27446954141
M	1885	71.7782340862423
K	1885	74.7953456536619
M	1885	86.1437371663244
M	1885	78.5790554414784
K	1885	87.0992470910335
M	1885	91.1841204654346
K	1885	66.8774811772758
M	1885	87.1786447638604
K	1885	79.0965092402464
M	1885	80.952772073922
K	1885	79.4551676933607
M	1885	83.047227926078
M	1885	89.9055441478439
M	1885	68.9500342231348
K	1885	74.9048596851472
M	1885	91.8439425051335
K	1885	78.6283367556468
K	1885	76.6160164271047
M	1885	74.8281998631075
M	1885	79.9260780287474
K	1885	91.3456536618754
M	1885	83.337440109514
K	1885	79.7152635181383
M	1885	70.1108829568789
M	1885	87.3045859000684
K	1885	89.0704996577687
M	1885	88.9308692676249
K	1885	95.7043121149897
M	1885	80.1697467488022
K	1885	83.2498288843258
K	1885	92.0766598220397
K	1885	79.2498288843258
K	1885	81.1882272416153
K	1885	69.3798767967146
K	1885	73.2594113620808
M	1885	71.7207392197125
M	1885	73.4127310061602
K	1885	69.3004791238878
M	1885	79.192334017796
M	1885	67.4058863791923
M	1885	70.5653661875428
K	1885	66.6748802190281
M	1885	84.8733744010951
K	1885	65.2128678986995
K	1885	84.2819986310746
K	1885	86.8145106091718
M	1885	66.6830937713895
K	1885	73.305954825462
M	1885	80.1889117043121
M	1885	75.3073237508556
M	1885	83.6386036960986
K	1885	78.7761806981519
K	1885	89.886379192334
K	1885	90.9952087611225
K	1885	86.839151266256
K	1885	70.2861054072553
K	1885	86.6995208761122
M	1885	84.7693360711841
K	1885	73.4072553045859
K	1885	76.9281314168378
K	1885	89.2238193018481
K	1885	90.9103353867214
M	1885	77.1060917180014
K	1885	66.2751540041068
K	1885	76.8268309377139
M	1885	72.8678986995209
K	1885	79.2580424366872
M	1885	77.8507871321013
K	1885	86.715947980835
M	1885	90.4120465434634
K	1885	71.6988364134155
K	1885	70.0123203285421
K	1885	88.4709103353867
M	1885	70.1464750171116
K	1885	74.4093086926762
M	1885	69.4839151266256
M	1885	74.5516769336071
M	1885	93.6728268309377
K	1885	92.7063655030801
M	1885	89.0869267624914
K	1885	89.1279945242984
M	1885	84.4873374401095
K	1885	86.4503764544832
M	1885	90.3436002737851
K	1885	74.4229979466119
K	1885	75.8466803559206
K	1885	77.5906913073238
K	1885	74.9377138945927
K	1885	95.9917864476386
K	1885	73.7850787132101
M	1885	67.356605065024
K	1885	71.9151266255989
K	1885	85.2183436002738
M	1885	68.9801505817933
K	1885	73.533196440794
M	1885	89.741273100616
M	1885	81.5304585900068
M	1885	79.0527036276523
K	1885	82.7460643394935
K	1885	76.5886379192334
M	1885	67.1211498973306
M	1885	92.2409308692676
K	1885	76.6406570841889
M	1885	64.9965776865161
K	1885	82.4640657084189
M	1885	76.7282683093771
M	1885	82.1656399726215
M	1885	80.6680355920602
K	1885	77.1115674195756
M	1885	65.6071184120465
K	1885	81.9110198494182
K	1885	80.7118412046543
K	1885	74.6748802190281
M	1885	69.5085557837098
K	1885	72.807665982204
K	1885	78.5544147843943
K	1885	91.3127994524298
K	1885	85.6317590691307
M	1885	71.6632443531827
K	1885	75.7618069815195
K	1885	80.1095140314853
K	1885	83.7809719370294
K	1885	75.2991101984942
M	1885	91.8001368925394
K	1885	72.7611225188227
M	1885	72.9007529089665
K	1885	74.4339493497604
M	1885	81.6865160848734
M	1885	77.5605749486653
M	1885	65.2731006160164
K	1885	73.3114305270363
K	1885	87.6933607118412
M	1885	81.4209445585216
K	1885	78.5051334702259
M	1885	80.7857631759069
K	1885	84.8843258042437
M	1885	65.8316221765914
M	1885	76.2217659137577
K	1885	81.1690622861054
M	1885	75.5947980835044
M	1885	69.4428473648186
K	1885	71.7043121149897
K	1885	81.8781656399726
M	1885	72.145106091718
K	1885	92.4380561259411
K	1885	89.0896646132786
M	1885	80.5557837097878
K	1885	90.7132101300479
M	1885	83.5947980835044
K	1885	87.0800821355236
K	1885	73.1690622861054
K	1885	94.3408624229979
M	1885	81.0403832991102
K	1885	80.1670088980151
M	1885	84.5995893223819
K	1885	86.466803559206
K	1885	74.943189596167
M	1885	89.8316221765914
M	1885	72.911704312115
K	1885	82.2642026009582
M	1885	85.5605749486653
K	1885	87.9780971937029
M	1885	85.5058179329227
K	1885	68.6598220396988
M	1885	67.3648186173854
K	1885	73.5112936344969
M	1885	90.9075975359343
M	1885	79.6167008898015
M	1885	85.4893908281999
K	1885	83.6851471594798
M	1885	72.4955509924709
K	1885	89.4182067077344
M	1885	77.6344969199179
K	1885	78.6036960985626
K	1885	81.4592744695414
M	1885	71.4743326488706
M	1885	76.974674880219
K	1885	90.3572895277207
K	1885	90.9486652977413
M	1885	78.1382614647502
M	1885	73.4182067077344
K	1885	86.1054072553046
K	1885	90.3572895277207
M	1885	65.2402464065708
K	1885	86.2121834360027
K	1885	68.9500342231348
M	1885	89.1088295687885
K	1885	87.2306639288159
M	1885	87.6249144421629
M	1885	79.4086242299795
K	1885	82.3299110198494
M	1885	75.3018480492813
M	1885	88.7364818617385
M	1885	80.9774127310062
K	1885	86.9623545516769
M	1885	78.1875427789186
K	1885	91.1430527036276
M	1885	67.4496919917865
M	1885	83.2525667351129
M	1885	82.466803559206
K	1885	72.4791238877481
M	1885	82.2368240930869
K	1885	69.1772758384668
K	1885	84.5366187542779
K	1885	81.5496235455168
K	1885	79.8767967145791
K	1885	77.2895277207392
M	1885	87.0691307323751
K	1885	68.0958247775496
K	1885	70.7049965776865
K	1885	79.4086242299795
K	1885	83.3593429158111
M	1885	65.0759753593429
K	1885	67.791923340178
M	1885	83.2525667351129
K	1885	86.9267624914442
M	1885	92.1314168377823
M	1885	91.6851471594798
M	1885	78.4914442162902
K	1885	96.8377823408624
K	1885	92.8761122518823
M	1885	67.1540041067762
K	1885	78.3408624229979
M	1885	74.3737166324435
K	1885	91.2224503764545
M	1885	73.637234770705
K	1885	75.2032854209446
K	1885	90.631074606434
M	1885	65.0677618069815
K	1885	73.3251197809719
M	1885	86.6995208761122
K	1885	90.3134839151266
M	1885	84.3093771389459
M	1885	90.7214236824093
K	1885	77.2758384668036
M	1885	71.7837097878166
K	1885	79.8466803559206
K	1885	77.8590006844627
K	1885	70.4010951403149
M	1885	92.8952772073922
K	1885	77.1964407939767
M	1885	78.7378507871321
K	1885	80.2737850787132
K	1885	87.8822724161533
M	1885	81.6837782340862
K	1885	79.0828199863108
M	1885	73.388090349076
M	1885	78.9924709103354
M	1885	70.2258726899384
K	1885	93.0321697467488
M	1885	90.0177960301164
K	1885	81.4455852156057
M	1885	91.7043121149897
K	1885	84.1095140314853
K	1885	87.5674195756331
M	1885	72.8268309377139
K	1885	66.1574264202601
K	1885	71.3073237508556
K	1885	81.1498973305955
M	1885	84.3121149897331
M	1885	73.0540725530459
K	1885	79.0609171800137
M	1885	76.35318275154
M	1885	82.7323750855578
M	1885	80.7720739219713
K	1885	82.757015742642
M	1885	70.6830937713895
K	1885	86.4476386036961
M	1885	80.3175906913073
M	1885	80.6406570841889
M	1885	83.3210130047912
M	1885	81.9548254620123
K	1885	71.4934976043806
M	1885	80.766598220397
M	1885	90.3107460643395
M	1885	70.3545516769336
M	1885	71.2251882272416
M	1885	66.715947980835
M	1885	85.9739904175222
K	1885	80.1368925393566
K	1885	72.1724845995893
K	1885	84.5886379192334
M	1885	79.8165639972622
M	1885	74.2970568104038
K	1885	75.9014373716632
K	1885	94.0342231348392
M	1885	71.6331279945243
K	1885	75.0171115674196
M	1885	78.9924709103354
K	1885	80.0930869267625
M	1885	74.6392881587954
M	1885	75.1184120465435
M	1885	84.0054757015743
M	1885	79.1403148528405
K	1885	88.5859000684463
M	1885	66.2559890485968
K	1885	84.6406570841889
M	1885	83.1622176591376
K	1885	83.2169746748802
M	1885	78.798083504449
K	1885	77.4346338124572
K	1885	72.0355920602327
M	1885	71.192334017796
K	1885	73.0951403148528
K	1885	65.2922655715264
M	1885	85.3771389459274
M	1885	75.6221765913758
M	1885	80.2819986310746
K	1885	78.3655030800821
M	1885	67.0225872689938
K	1885	79.8275154004107
K	1885	75.0390143737166
M	1885	87.5044490075291
K	1885	79.4442162902122
M	1885	77.2238193018481
M	1885	83.8220396988364
K	1885	97.5879534565366
M	1885	78.6146475017112
K	1885	94.590006844627
K	1885	82.0342231348392
M	1885	78.6611909650924
K	1885	71.8165639972622
K	1885	84.5119780971937
K	1885	82.4585900068446
M	1885	93.9822039698836
K	1885	79.2607802874743
M	1885	70.3490759753593
K	1885	83.772758384668
M	1885	74.3518138261465
K	1885	85.9575633127995
M	1885	72.0985626283368
K	1885	80.7310061601643
M	1885	89.8918548939083
M	1885	66.2368240930869
M	1885	75.211498973306
K	1885	82.2258726899384
K	1885	82.1793292265572
K	1885	74.1601642710472
M	1885	88.0711841204654
M	1885	71.2388774811773
K	1885	97.9767282683094
M	1885	72.0465434633812
M	1885	70.0999315537303
M	1885	76.7091033538672
M	1885	87.8220396988364
K	1885	70.9240246406571
M	1885	67.7426420260096
K	1885	93.0266940451745
K	1885	88.5503080082135
M	1885	84.7173169062286
M	1885	72.3504449007529
K	1885	75.8193018480493
M	1885	66.4312114989733
K	1885	89.9466119096509
M	1885	68.2792607802875
M	1885	79.9425051334702
M	1885	84.0465434633812
M	1885	73.9329226557153
K	1885	79.5427789185489
K	1885	76.1642710472279
M	1885	80.0930869267625
K	1885	97.0266940451745
M	1885	78.1875427789186
K	1885	84.7501711156742
K	1885	84.7994524298426
K	1885	86.8774811772758
M	1885	66.6502395619439
M	1885	77.4948665297741
K	1885	65.4702258726899
M	1885	69.0321697467488
K	1885	72.766598220397
M	1885	86.4832306639288
M	1885	90.154688569473
M	1885	93.3853524982888
K	1885	71.1731690622861
M	1885	68.498288843258
M	1885	71.7234770704997
M	1885	66.7871321013005
K	1885	82.0999315537303
M	1885	83.3100616016427
M	1885	76.2792607802875
M	1885	84.9144421629021
K	1885	89.5523613963039
M	1885	70.1574264202601
K	1885	98.7789185489391
M	1885	81.2621492128679
M	1885	86.0616016427105
K	1885	75.7371663244353
M	1885	85.1772758384668
K	1885	79.5427789185489
M	1885	97.3634496919918
M	1885	79.2197125256673
K	1885	69.3141683778234
M	1885	87.4414784394251
M	1885	88.7364818617385
K	1885	70.8665297741273
K	1885	83.0061601642711
M	1885	66.2012320328542
K	1885	84.1067761806981
M	1885	88.9965776865161
K	1885	72.6598220396988
M	1885	87.2772073921971
M	1885	65.990417522245
K	1885	81.0212183436003
K	1885	92.4654346338125
M	1885	73.782340862423
M	1885	77.5441478439425
M	1885	86.4558521560575
K	1885	77.2895277207392
M	1885	91.5728952772074
K	1885	90.5325119780972
M	1885	72.6680355920602
K	1885	78.9514031485284
K	1885	74.9130732375086
K	1885	77.886379192334
K	1885	86.3600273785079
K	1885	91.8877481177276
M	1885	82.6201232032854
K	1885	91.4168377823409
M	1885	72.3887748117728
K	1885	91.5756331279945
K	1885	83.7371663244353
M	1885	95.7837097878166
M	1885	79.5838466803559
M	1885	67.9288158795346
K	1885	88.1341546885695
M	1885	86.7926078028747
K	1885	74.1738535249829
M	1885	97.1718001368925
K	1885	92.9034907597536
K	1885	70.0889801505818
K	1885	76.9253935660506
M	1885	82.5023956194387
K	1885	68.1889117043121
K	1885	66.2888432580424
K	1885	87.047227926078
M	1885	71.4524298425736
M	1885	82.7679671457905
K	1885	73.5660506502396
M	1885	84.7830253251198
K	1885	68.9555099247091
K	1885	69.6454483230664
K	1885	75.1184120465435
K	1885	97.2183436002738
M	1885	76.5475701574264
K	1885	84.7748117727584
M	1885	77.1471594798084
K	1885	74.7186858316222
M	1885	98.757015742642
M	1885	68.2464065708419
M	1885	82.1054072553046
K	1885	86.5954825462012
M	1885	73.8151950718686
K	1885	86.7049965776865
M	1885	70.321697467488
K	1885	70.8254620123203
M	1885	81.409993155373
K	1885	77.7796030116359
M	1885	77.5687885010267
K	1885	72.1533196440794
M	1885	88.7939767282683
K	1885	86.3025325119781
K	1885	74.2696783025325
M	1885	76.8240930869268
K	1885	74.2724161533196
M	1885	71.3347022587269
M	1885	77.4784394250513
M	1885	80.8186173853525
M	1885	76.2737850787132
K	1885	70.2450376454483
M	1885	90.9404517453799
K	1885	85.2292950034223
M	1885	83.4496919917865
K	1885	82.0232717316906
M	1885	65.3305954825462
K	1885	65.0814510609172
M	1885	73.0184804928131
K	1885	90.8939082819986
K	1885	76.2381930184805
M	1885	71.3620807665982
K	1885	88.9664613278576
K	1885	91.192334017796
M	1885	78.1300479123888
K	1885	67.0362765229295
M	1885	79.066392881588
K	1885	91.3319644079398
M	1885	85.7713894592745
K	1885	89.6262833675565
M	1885	81.8617385352498
M	1885	75.937029431896
K	1885	81.3114305270363
M	1885	87.1567419575633
K	1885	73.09787816564
K	1885	82.1409993155373
M	1885	78.4147843942505
K	1885	66.2970568104038
K	1885	87.0088980150582
M	1885	86.3764544832307
K	1885	83.3264887063655
K	1885	78.9650924024641
M	1885	75.2306639288159
K	1885	74.1984941820671
M	1885	90.4914442162902
M	1885	77.1663244353183
K	1885	87.9151266255989
K	1885	70.4613278576318
M	1885	78.7488021902806
M	1885	76.5475701574264
K	1885	72.0766598220397
M	1885	77.9958932238193
M	1885	83.2553045859001
M	1885	76.5010266940452
M	1885	72.3367556468173
K	1885	83.7946611909651
M	1885	81.6563997262149
K	1885	82.0424366872005
M	1885	76.4462696783025
K	1885	82.5297741273101
M	1885	65.9739904175222
K	1885	69.7056810403833
K	1885	94.4175222450376
M	1885	89.7029431895962
M	1885	84.6379192334018
M	1885	81.0212183436003
K	1885	88.3832991101985
K	1885	74.3682409308693
M	1885	76.3148528405202
K	1885	75.8904859685147
K	1885	73.1033538672142
K	1885	72.2737850787132
M	1885	69.7494866529774
K	1885	90.0041067761807
M	1885	82.3983572895277
K	1885	91.8275154004107
M	1885	74.2724161533196
K	1885	83.0198494182067
M	1885	68.7638603696099
M	1885	68.4243668720055
K	1885	80.4517453798768
M	1885	75.0390143737166
M	1885	80.2436687200548
M	1885	78.8911704312115
K	1885	79.7563312799452
K	1885	66.7707049965777
M	1885	94.2696783025325
K	1885	81.4401095140315
K	1885	76.0574948665298
K	1885	85.8562628336756
K	1885	80.3258042436687
K	1885	86.1409993155373
M	1885	78.507871321013
K	1885	70.4394250513347
M	1885	77.1252566735113
K	1885	91.9644079397673
M	1885	82.2724161533196
M	1885	84.9856262833676
K	1885	70.3436002737851
M	1885	84.5749486652977
K	1885	90.2915811088296
K	1885	69.7385352498289
M	1885	86.8364134154689
K	1885	73.7357973990418
K	1885	74.839151266256
M	1885	81.845311430527
K	1885	76.1943874058864
K	1885	77.7494866529774
K	1885	81.8179329226557
K	1885	83.2416153319644
K	1885	95.7453798767967
K	1885	73.3744010951403
K	1885	84.5859000684463
M	1885	82.54893908282
M	1885	79.9041752224504
K	1885	76.1505817932923
K	1885	88.6461327857632
K	1885	95.3538672142368
K	1885	65.9301848049281
M	1885	65.3935660506502
M	1885	84.0766598220397
M	1885	96.8377823408624
K	1885	69.8124572210814
K	1885	85.5989048596851
K	1885	78.9541409993155
K	1885	88.4654346338125
M	1885	78.9486652977413
K	1885	67.233401779603
M	1885	88.4298425735797
K	1885	79.1649555099247
K	1885	91.0937713894593
M	1885	85.1553730321697
M	1885	86.3819301848049
K	1885	65.1143052703628
M	1885	68.3285420944559
K	1885	88.5831622176591
M	1885	66.0150581793292
K	1885	68.0930869267625
M	1885	81.4182067077344
K	1885	89.6016427104723
M	1885	82.1902806297057
M	1885	71.3921971252567
K	1885	74.8911704312115
M	1885	70.4120465434634
K	1885	75.9096509240246
K	1885	66.2861054072553
K	1885	83.8220396988364
K	1885	91.7782340862423
M	1885	71.4880219028063
M	1885	70.6639288158795
M	1885	72.7857631759069
M	1885	71.0965092402464
K	1885	78.4476386036961
M	1885	99.2361396303901
K	1885	75.5592060232717
K	1885	89.4811772758385
M	1885	88.1752224503765
K	1885	89.0130047912389
K	1885	82.6064339493498
M	1885	78.0698151950719
M	1885	70.0451745379877
M	1885	82.4229979466119
K	1885	80.539356605065
M	1885	89.3607118412046
K	1885	72.9144421629021
M	1885	86.9075975359343
K	1885	78.2642026009582
M	1885	89.0924024640657
M	1885	72.1204654346338
M	1885	78.6392881587954
M	1885	73.9794661190965
K	1885	82.7186858316222
M	1885	87.3456536618754
M	1885	91.5893223819302
K	1885	71.3675564681725
M	1885	78.2231348391513
K	1885	68.0164271047228
M	1885	67.4524298425736
M	1885	69.9630390143737
M	1885	89.3744010951403
K	1885	80.1423682409309
M	1885	87.9616700889802
K	1885	80.766598220397
M	1885	75.3867214236824
K	1885	76.72553045859
M	1885	66.3134839151266
K	1885	75.8521560574949
M	1885	77.6536618754278
M	1885	75.9808350444901
M	1885	65.9110198494182
M	1885	80.1478439425051
M	1885	75.3921971252567
M	1885	88.8131416837782
K	1885	93.3305954825462
M	1885	79.5318275154004
K	1885	74.0616016427105
K	1885	82.5215605749487
K	1885	67.1047227926078
K	1885	79.6933607118412
K	1885	79.1895961670089
M	1885	72.5503080082135
K	1885	65.0896646132786
M	1885	82.8939082819986
K	1885	85.6536618754278
M	1885	69.0266940451745
K	1885	81.2320328542095
M	1885	76.5694729637235
K	1885	86.631074606434
M	1885	78.0862422997947
K	1885	90.2340862422998
M	1885	79.8713210130048
M	1885	75.3319644079398
K	1885	77.3771389459274
K	1885	67.482546201232
K	1885	91.7864476386037
K	1885	84.0301163586584
K	1885	70.2724161533196
M	1885	74.5927446954141
K	1885	77.7248459958932
M	1885	68.9363449691992
K	1885	78.0205338809035
K	1885	81.9356605065024
M	1885	84.186173853525
K	1885	78.3244353182751
K	1885	83.4524298425736
K	1885	75.6933607118412
K	1885	85.1115674195756
M	1885	92.0246406570842
K	1885	72.1697467488022
M	1885	74.6091718001369
K	1885	80.3969883641342
K	1885	86.8227241615332
M	1885	87.9917864476386
K	1885	72.2600958247776
M	1885	101.103353867214
M	1885	72.9828884325804
M	1885	90.1163586584531
M	1885	82.9240246406571
K	1885	93.1279945242984
M	1885	73.6317590691307
M	1885	95.2169746748802
M	1885	82.3463381245722
M	1885	80.829568788501
K	1885	81.4264202600958
M	1885	69.5906913073238
K	1885	73.9247091033539
M	1885	70.8227241615332
K	1885	77.9822039698836
M	1885	81.2484599589322
K	1885	69.07871321013
K	1885	69.3223819301848
K	1885	66.5763175906913
K	1885	70.3353867214237
M	1885	71.9753593429158
K	1885	81.3908281998631
M	1885	68.5585215605749
K	1885	85.3853524982888
M	1885	85.555099247091
K	1885	79.668720054757
M	1885	73.555099247091
K	1885	68.8405201916496
K	1885	78.3874058863792
M	1885	75.0581793292266
M	1885	65.6427104722793
K	1885	86.3791923340178
K	1885	72.4188911704312
K	1885	79.4524298425736
K	1885	80.8980150581793
M	1885	81.8015058179329
K	1885	72.8186173853525
M	1885	88.6954140999316
K	1885	77.7056810403833
K	1885	77.3634496919918
K	1885	74.8856947296372
M	1885	81.2676249144422
M	1885	93.1334702258727
M	1885	92.3832991101985
M	1885	89.5797399041752
M	1885	71.6167008898015
K	1885	106.280629705681
M	1885	87.917864476386
K	1885	73.0130047912389
K	1885	81.3579739904175
M	1885	73.7522245037646
M	1885	65.6509240246407
K	1885	71.1430527036276
M	1885	97.0951403148528
K	1885	85.700205338809
M	1885	77.0759753593429
K	1885	83.9479808350445
K	1885	68.3696098562628
K	1885	71.9945242984257
K	1885	83.0225872689938
M	1885	82.8747433264887
K	1885	85.968514715948
M	1885	82.4969199178645
K	1885	76.662559890486
K	1885	91.6303901437372
M	1885	87.9534565366188
K	1885	74.0752908966461
K	1885	84.5859000684463
M	1885	80.7775496235455
K	1885	90.17659137577
K	1885	81.347022587269
K	1885	94.5434633812457
K	1885	75.0444900752909
M	1885	69.3169062286105
M	1885	72.8240930869268
M	1885	74.9869952087611
M	1885	80.788501026694
K	1885	88.7173169062286
M	1885	81.6618754277892
M	1885	91.1375770020534
K	1885	75.3127994524298
M	1885	73.2676249144422
M	1885	84.8952772073922
K	1885	77.1252566735113
M	1885	86.5133470225873
M	1885	76.3039014373717
M	1885	68.6406570841889
K	1885	78.2751540041068
M	1885	68.72553045859
K	1885	68.0602327173169
M	1885	79.0335386721424
K	1885	80.6160164271047
M	1885	88.9199178644764
M	1885	78.4695414099932
K	1885	81.3826146475017
M	1885	67.7180013689254
K	1885	72.3613963039014
M	1885	82.6420260095825
K	1885	78.6283367556468
K	1885	79.4086242299795
M	1885	75.8877481177276
K	1885	86.1601642710472
M	1885	89.5222450376454
K	1885	76.1806981519507
K	1885	72.2956878850103
K	1885	89.3333333333333
K	1885	87.9644079397673
K	1885	73.5414099931554
K	1885	76.0930869267625
K	1885	76.7145790554415
M	1885	80.9965776865161
K	1885	94.0369609856263
M	1885	85.6208076659822
K	1885	82.9596167008898
M	1885	66.8528405201916
K	1885	95.4579055441478
M	1885	72.6160164271047
M	1885	79.047227926078
M	1885	71.4579055441478
M	1885	73.1800136892539
M	1885	77.6043805612594
M	1885	66.9377138945927
K	1885	79.8877481177276
M	1885	81.5633127994524
K	1885	86.4366872005476
M	1885	80.7200547570157
K	1885	83.7344284736482
M	1885	71.8521560574949
M	1885	81.9219712525667
K	1885	87.3757700205339
M	1885	73.2895277207392
M	1885	66.17659137577
K	1885	76.9965776865161
M	1885	83.0718685831622
M	1885	77.1635865845311
M	1885	84.7529089664613
M	1885	77.5496235455168
M	1885	88.249144421629
K	1885	77.4182067077344
K	1885	88.870636550308
K	1885	88.104038329911
M	1885	85.9192334017796
M	1885	68.1615331964408
M	1885	68.3148528405202
M	1885	66.2286105407255
K	1885	82.2696783025325
M	1885	71.7316906228611
M	1885	72.6023271731691
K	1885	80.0273785078713
M	1885	82.0205338809035
M	1885	88.4188911704312
M	1885	74.9979466119097
K	1885	81.9958932238193
K	1885	79.4305270362765
K	1885	81.0130047912389
M	1885	77.6919917864476
K	1885	73.7577002053388
M	1885	85.6646132785763
K	1885	82.444900752909
K	1885	77.6235455167693
M	1885	67.9972621492129
K	1885	79.6386036960986
M	1885	76.911704312115
K	1885	80.7748117727584
M	1885	78.321697467488
K	1885	89.0677618069815
M	1885	95.9397672826831
K	1885	75.8028747433265
M	1885	80.0273785078713
K	1885	96.5256673511294
M	1885	91.7289527720739
M	1885	77.7111567419576
M	1885	68.3860369609856
M	1885	70.4777549623546
K	1885	84.1670088980151
M	1885	77.0212183436003
K	1885	74.0150581793292
K	1885	70.1629021218344
M	1885	80.3641341546886
K	1885	88.0848733744011
K	1885	90.3737166324435
K	1885	90.1464750171116
M	1885	79.3347022587269
K	1885	68.4435318275154
M	1885	89.7604380561259
M	1885	85.0540725530459
M	1885	79.2388774811773
M	1885	82.880219028063
K	1885	77.2703627652293
M	1885	71.4962354551677
M	1885	77.0732375085558
M	1885	71.854893908282
K	1885	67.7618069815195
M	1885	79.8713210130048
K	1885	75.9534565366188
M	1885	88.3230663928816
K	1885	65.0212183436003
K	1885	82.3764544832307
M	1885	81.07871321013
K	1885	71.2087611225188
M	1885	65.8480492813142
M	1885	87.5537303216975
K	1885	88.5968514715948
M	1885	65.2128678986995
M	1885	86.3545516769336
K	1885	73.0540725530459
M	1885	81.2402464065708
K	1885	83.3702943189596
K	1885	95.5619438740589
K	1885	89.5441478439425
M	1885	95.0855578370979
K	1885	75.937029431896
M	1885	85.5386721423682
K	1885	68.2765229295003
M	1885	77.4455852156057
K	1885	83.5537303216975
M	1885	66.6611909650924
K	1885	84.8240930869268
M	1885	72.7173169062286
K	1885	65.5414099931554
K	1885	86.590006844627
K	1885	79.2936344969199
K	1885	74.2149212867899
K	1885	83.605749486653
M	1885	93.1964407939767
K	1885	93.0759753593429
K	1885	65.0814510609172
K	1885	92.0136892539357
K	1885	83.9780971937029
K	1885	78.444900752909
M	1885	76.8678986995209
K	1885	95.8193018480493
M	1885	72.539356605065
K	1885	81.3908281998631
M	1885	74.8911704312115
K	1885	89.8124572210814
M	1885	75.1430527036276
K	1885	89.7303216974675
K	1885	81.1006160164271
K	1885	66.0944558521561
K	1885	70.9869952087611
M	1885	84.3340177960301
M	1885	88.0876112251882
M	1885	77.2813141683778
M	1885	87.0554414784394
K	1885	74.3600273785079
K	1885	88.7638603696099
M	1885	70.7049965776865
K	1885	96.0219028062971
M	1885	88.4681724845996
K	1885	90.8829568788501
M	1885	86.3353867214237
K	1885	73.3908281998631
M	1885	66.3025325119781
M	1885	81.886379192334
K	1885	81.1088295687885
M	1885	67.9534565366188
K	1885	84.0739219712526
M	1885	83.6358658453114
K	1885	82.7214236824093
M	1885	67.5701574264203
M	1885	81.719370294319
M	1885	96.0848733744011
K	1885	73.4455852156057
M	1885	69.6481861738535
K	1885	79.7645448323066
M	1885	75.9288158795346
M	1885	75.2032854209446
K	1885	82.7953456536619
M	1885	75.1676933607118
K	1885	82.5325119780972
M	1885	84.9418206707734
K	1885	83.8193018480493
K	1885	96.4572210814511
K	1885	83.2908966461328
K	1885	88.5119780971937
K	1885	76.8405201916496
K	1885	81.8726899383984
M	1885	77.2977412731006
K	1885	93.6563997262149
K	1885	81.4565366187543
K	1885	78.4558521560575
K	1885	72.5420944558522
M	1885	80.6981519507187
K	1885	93.8699520876112
M	1885	86.6255989048597
K	1885	83.2224503764545
M	1885	92.5913757700205
K	1885	84.8678986995209
M	1885	79.8193018480493
M	1885	94.0944558521561
M	1885	78.4996577686516
K	1885	73.9028062970568
M	1885	79.7371663244353
K	1885	88.5503080082135
M	1885	71.2826830937714
K	1885	83.8302532511978
K	1885	76.9993155373032
M	1885	71.233401779603
K	1885	69.4702258726899
K	1885	84.1396303901437
K	1885	75.315537303217
K	1885	70.9705681040383
K	1885	96.703627652293
M	1885	87.2005475701574
K	1885	69.6235455167693
K	1885	69.8398357289528
K	1885	80.5010266940452
K	1885	91.9616700889802
M	1885	86.5735797399042
M	1885	67.3264887063655
M	1885	72.9308692676249
K	1885	67.9753593429158
M	1885	82.880219028063
K	1885	67.1731690622861
M	1885	66.1108829568789
M	1885	82.135523613963
K	1885	81.3032169746749
M	1885	71.8384668035592
M	1885	81.2156057494867
M	1885	67.6303901437372
K	1885	76.3148528405202
M	1885	82.8829568788501
M	1885	77.8617385352498
K	1885	76.7145790554415
K	1885	72.2765229295003
M	1885	74.2094455852156
M	1885	85.0513347022587
M	1885	72.9582477754962
M	1885	76.2847364818617
K	1885	65.2402464065708
M	1885	68.5119780971937
M	1885	76.0739219712526
M	1885	89.4784394250513
M	1885	89.6892539356605
K	1885	80.8815879534565
K	1885	77.7604380561259
K	1885	79.3702943189596
K	1885	73.2566735112936
K	1885	73.9575633127995
M	1885	74.6967830253251
K	1885	77.5441478439425
M	1885	72.9993155373032
K	1885	91.5537303216975
K	1885	69.7330595482546
K	1885	73.4154688569473
M	1885	78.8555783709788
K	1885	91.9972621492129
M	1885	83.4798083504449
M	1885	75.1540041067762
M	1885	76.3093771389459
M	1885	88.6187542778919
M	1885	90.0260095824778
M	1885	86.6064339493498
M	1885	71.5728952772074
K	1885	92.8021902806297
M	1885	66.3682409308693
K	1885	84.5256673511294
K	1885	84.0273785078713
M	1885	66.0123203285421
M	1885	78.425735797399
M	1885	86.0396988364134
K	1885	79.1430527036276
K	1885	83.9507186858316
K	1885	73.6235455167693
M	1885	91.0718685831622
M	1885	79.6167008898015
M	1885	65.9219712525667
K	1885	85.8288843258042
M	1885	70.6447638603696
M	1885	72.9500342231348
K	1885	68.5859000684463
M	1885	77.5824777549624
M	1885	69.3771389459274
M	1885	80.3778234086242
K	1885	87.4004106776181
M	1885	74.0205338809035
K	1885	72.9719370294319
K	1885	74.2450376454483
M	1885	79.0554414784394
K	1885	77.2758384668036
M	1885	74.8637919233402
M	1885	83.2251882272416
K	1885	83.9753593429158
M	1885	80.2710472279261
K	1885	68.9883641341547
M	1885	82.9267624914442
K	1885	81.7303216974675
M	1885	95.129363449692
M	1885	66.7816563997262
M	1885	77.3524982888433
M	1885	81.0294318959617
K	1885	73.1909650924025
M	1885	81.3826146475017
K	1885	75.170431211499
M	1885	97.1745379876797
M	1885	80.7830253251198
K	1885	75.1019849418207
M	1885	77.4017796030116
M	1885	90.4941820670773
M	1885	80.4188911704312
K	1885	84.9281314168378
M	1885	75.0061601642711
K	1885	83.9863107460643
K	1885	73.0704996577687
K	1885	84.2956878850103
M	1885	101.875427789185
M	1885	76.0958247775496
M	1885	66.2888432580424
K	1885	99.1594798083504
M	1885	81.1937029431896
K	1885	84.870636550308
M	1885	83.1375770020534
M	1885	92.3066392881588
K	1885	73.0239561943874
K	1885	91.6824093086927
M	1885	65.2785763175907
M	1885	84.1943874058864
M	1885	95.2060232717317
M	1885	76.2217659137577
K	1885	98.0506502395619
M	1885	68.6461327857632
M	1885	83.3511293634497
M	1885	76.0958247775496
M	1885	94.8090349075975
K	1885	65.6837782340862
M	1885	73.7440109514032
K	1885	69.1115674195756
M	1885	65.3908281998631
M	1885	94.3025325119781
M	1885	88.0958247775496
K	1885	84.3832991101985
M	1885	87.6522929500342
K	1885	78.7104722792608
K	1885	66.715947980835
M	1885	80.9719370294319
K	1885	87.9945242984257
K	1885	96.6680355920602
K	1885	75.9753593429158
M	1885	68.5338809034908
M	1885	75.937029431896
M	1885	86.2395619438741
K	1885	73.1526351813826
M	1885	73.0595482546201
K	1885	84.2573579739904
K	1885	85.864476386037
K	1885	79.6358658453114
K	1885	75.2717316906229
K	1885	81.429158110883
M	1885	78.9650924024641
K	1885	76.9144421629021
K	1885	76.9555099247091
M	1885	78.1108829568789
M	1885	87.8083504449008
M	1885	73.9657768651608
K	1885	90.4750171115674
M	1885	84.208076659822
K	1885	86.9596167008898
K	1885	81.409993155373
K	1885	80.8323066392882
M	1885	78.0424366872005
K	1885	83.8877481177276
M	1885	65.9329226557153
K	1885	70.0451745379877
K	1885	74.2450376454483
M	1885	97.845311430527
K	1885	97.9958932238193
K	1885	93.284052019165
K	1885	68.8049281314168
M	1885	93.138945927447
M	1885	78.299794661191
K	1885	73.3524982888433
K	1885	75.1047227926078
K	1885	78.8720054757016
K	1885	87.4579055441478
K	1885	90.7871321013005
M	1885	79.7344284736482
K	1885	76.4407939767283
M	1885	71.8220396988364
K	1885	78.8720054757016
M	1885	72.8432580424367
K	1885	75.4633812457221
[truncated: 243,436 more rows]
