# Supplementary material for: Exponential increase in mortality with age is a generic property of a simple model system of damage accumulation and death
Source: PLoS One. 2020 Jun 4;15(6):e0233384. doi: 10.1371/journal.pone.0233384 (PMC7272078; doi:10.1371/journal.pone.0233384)
Supplement: S1 Fig — (ZIP) [file pone.0233384.s003.zip]

Archive with 3 entries (3 files):
- FigA1.eps
- FigA2.eps
- FigA3.eps
